# Supplementary material for: CREPT/RPRD1B promotes tumorigenesis through STAT3-driven gene transcription in a p300-dependent manner
Source: Br J Cancer. 2021 Feb 3;124(8):1437–48. doi: 10.1038/s41416-021-01269-1 (PMC8039031; doi:10.1038/s41416-021-01269-1)
Supplement: Supplementary file 2 — Sequence information for the siRNAs and the guider RNAs [file 41416_2021_1269_MOESM2_ESM.xlsx]

## Sheet: Sheet1
	Table S1	Sequence information for the siRNAs and the guider RNAs
	siRNA	sequence	guider RNA	sequence
	siNC	UUCUCCGAAGUCACGUTT	CREPT-KO1-F	CGGTGCCACACGGAGACGAT
	si-CREPT #1:	GCAAGAACGAAGUGUUAUTT	CREPT-KO1-R	ATCGTCTCCGTGTGGCACCG
	si-CREPT #2 :	GUCUGUUACUAGCAGAAUATT	CREPT-KO2-F	GCTAAGCCCCCTGTGACGTT
	si-p300 #1 :	GGACUACCCUAUCAAGUAATT	CREPT-KO2-R	AACGTCACAGGGGGCTTAGC
	si-p300 #2 :	CAUCACGGGUAUACAAAUATT
	si-STAT3 #1	GCUCCAGCAUCUGCUGCUUCTT
	si-STAT3 #2	CCACUUUGGUGUUUCAUAATT
