# Supplementary material for: CREPT/RPRD1B promotes tumorigenesis through STAT3-driven gene transcription in a p300-dependent manner
Source: Br J Cancer. 2021 Feb 3;124(8):1437–48. doi: 10.1038/s41416-021-01269-1 (PMC8039031; doi:10.1038/s41416-021-01269-1)
Supplement: Supplementary file 3 — Sequence information for primers used for qRT-PCR [file 41416_2021_1269_MOESM3_ESM.xlsx]

## Sheet: Sheet1
	Table S2	Sequence information for primers used for qRT-PCR.
	gene name	sequence
	c-MYC-F	GTCAAGAGGCGAACACACAAC
	c-MYC-R	TTGGACGGACAGGATGTATGC
	CCND1-F	CCGAGAAGCTGTGCATCTACAC
	CCND1-R	AGGTTCCACTTGAGCTTGTTCAC
	Bcl-XL-F	CCTAGAGCCTTGGATCCAGG
	Bcl-XL-R	GTGGGAGGGTAGAGTGGATG
	p300-F	AGCCAAGCGGCCTAAACTC
	p300-R	TCACCACCATTGGTTAGTCCC
	CREPT-F	TGTCCCTTTGGCTCATCCAC
	CREPT-R	CATCTGCCTCTCTGGCAACA
	actin-F	GCATCCTCACCCTGAAGTAC
	actin-R	AGAGGCGTACAGGGATAGCAC
