# Supplementary material for: CREPT/RPRD1B promotes tumorigenesis through STAT3-driven gene transcription in a p300-dependent manner
Source: Br J Cancer. 2021 Feb 3;124(8):1437–48. doi: 10.1038/s41416-021-01269-1 (PMC8039031; doi:10.1038/s41416-021-01269-1)
Supplement: Supplementary file 4 — Sequence information for primers for ChIP-qPCR [file 41416_2021_1269_MOESM4_ESM.xlsx]

## Sheet: Sheet1
	Table S3	Sequence information for primers for ChIP-qPCR
	gene name	sequence
	c-MYC promoter-F	CTGTGTCTTCTGCACCAGGA
	c-MYC promoter-R	AGAAGGACACATGGCTGGAC
	CCND1 promoter-F	AACTTGCACAGGGGTTGTGT
	CCND1 promoter-R	GAGACCACGAGAAGGGGTGACTG
	Bcl-xL promoter-F	GCACCACCTACATTCAAATCC
	Bcl-xL promoter-R	CGATGGAGGAGGAAGCAAGC
